# Supplementary material for: Unique Growth Pattern Presentation of a Papillary Renal Cell Carcinoma
Source: Diagnostics (Basel). 2022 Aug 6;12(8):1904. doi: 10.3390/diagnostics12081904 (PMC9406930; doi:10.3390/diagnostics12081904)
Supplement: Supplementary file 1 [file diagnostics-12-01904-s001.zip]

Archive with 1 entries (1 files):
- diagnostics-1823504-supplementary.pdf
